# Supplementary material for: Evolution of Cd2+ and Cu+ binding in Helix pomatia metallothioneins
Source: Metallomics. 2023 Sep 20;15(10):mfad057. doi: 10.1093/mtomcs/mfad057 (PMC10548783; doi:10.1093/mtomcs/mfad057)
Supplement: mfad057_Supplemental_Files [file mfad057_supplemental_files.zip]

Archive with 2 entries (2 files):
- suppl_data_1_CLEAN.pdf
- suppl_data_2_CLEAN.pdf
